# Supplementary material for: Fabrication of Superhydrophobic Surfaces from Laser-Induced Graphene and Their Photothermally Driven Properties
Source: Materials (Basel). 2025 Apr 21;18(8):1880. doi: 10.3390/ma18081880 (PMC12028950; doi:10.3390/ma18081880)
Supplement: Supplementary file 1 [file materials-18-01880-s001.zip]

Archive with 3 entries (3 files):
- Supplementary Information.docx
- Video S1.mp4
- Video S2.mp4
